# Supplementary material for: TIPPo: A User-Friendly Tool for De Novo Assembly of Organellar Genomes with High-Fidelity Data
Source: Mol Biol Evol. 2025 Jan 13;42(1):msae247. doi: 10.1093/molbev/msae247 (PMC11725521; doi:10.1093/molbev/msae247)
Supplement: msae247_Supplementary_Data [file msae247_supplementary_data.zip]

Archive with 2 entries (2 files):
- Final_Supplementary Tables Updated.xlsx
- Final_Supplementary_Figures.pdf
